# Supplementary material for: Fine-Mapping of Common Genetic Variants Associated with Colorectal Tumor Risk Identified Potential Functional Variants
Source: PLoS One. 2016 Jul 5;11(7):e0157521. doi: 10.1371/journal.pone.0157521 (PMC4933364; doi:10.1371/journal.pone.0157521)
Supplement: S1 Table — (XLSX) [file pone.0157521.s001.xlsx]

## Sheet: Supplementary Table S3
Expanded list of SNPs with weak, moderate, or strong evidence of biological function based on bioinformatics (including those in Table 2).
NOTE: key for all ENCODE cell lines can be found at http://genome.ucsc.edu/ENCODE/cellTypes.html
Locus	Index SNP	Functional candidate	Predicted regulated gene (a)	eQTL gene (tissue) (b)	Genomic location of functional candidate	# Cell lines showing open chromatin (c)	Show histone regulatory marks (enhancer or promoter) (d)			Proteins bound (f)	Altered binding motifs (deltaLOD>5) (e)	Evidence for conserved region (g)	Strength of predicted function
							# Cancer or progenitor cell lines	# Normal cell lines	Normal Roadmap tissue (e)
2q32.3	rs11903757	rs77399531	NABP1	NAPB (whole blood)	intergenic	4 cell lines	…	…		EBF1	Egr1,PPAR_2,SETDB1	0	Weak
3q26.2	rs10936599	rs10936599	MYNN	MYNN (testis);LRRC34 (Adipose, fibroblasts, nerve); ARPM1 (lung); RP11-362K14.5 (testis, fibroblasts)	coding- synonymous	5 cell lines	CACO2, K562, HepG2, H1	5 cell lines	Col.SMus, R.Muc, R.SMus	…	NRSF	1	Moderate
5q31.1	rs647161	rs1366111	PITX1	…	intron of LOC100996485	iPS, CD14	K562, HepG2	…	Col.Muc, R.Muc	POL2,EGR1	Zfx	0	Strong
5q31.1	rs647161	rs2193941	PITX1	…	intergenic	…	K562, HepG2	…	Col.Muc, R.Muc	INI1	…	0	Weak
8q23.3	rs16892766	rs11986063	EIF3H	RAD21 (whole blood); UTP23 (whole blood)	Intergenic	K562,HAEpiC	K562	…		EGR1,GATA2,TAL1	…	0	Moderate
8q23.3	rs16892766	rs16892766	EIF3H	RAD21 (whole blood); UTP23 (whole blood)	Intergenic	4 cell lines	…	…		FOXA1,GR	…	1	Weak
8q24	rs6983267	rs6983267	POU5F1B (MYC is known target)	…	Intergenic	Caco-2	HepG2	NHEK, HMEC	R.Muc	TCF4 (in HCT116), P300, FOXA1, RXRA, SP1	AP-1,Sox,TCF4	1	Strong
8q24	rs6983267	rs12682374	MYC	…	Intergenic	…	HepG2	NHEK, HMEC		Pol2	Myb	0	Weak
8q24	rs6983267	rs3847137	MYC	…	Intergenic	…	HepG2	NHEK, HMEC		CTCF	Ets	0	Weak
8q24	rs6983267	rs7013278	MYC	…	Intergenic	Fibrobl, PrEC	HepG2	NHEK, HMEC	Col.Muc, R.Muc	…	…	0	Weak
11q13.4	rs3824999	rs3824999	POLD3	…	intronic	4 cell lines	…	NHEK, HMEC	R.SMus	JUND	AP-3, Evi-1, Mef2	0	Strong
11q13.4	rs3824999	rs11236200	POLD3	…	intergenic	HepG2	HepG2, H1	…		HNF4A,HNF4G,SP1	…	0.43	Moderate
11q23	rs3802842	rs7130173	C11orf53 (COLCA1 and COLCA2 are known targets)	C11orf53 (Colon Transverse); COLCA1 (Colon Transverse and Nerve); COLCA2 (Colon Transverse, Artery, and Lymphoblastoid)	intronic	31 cell lines (including CACO2)	…	…	Col.SMus, R.Muc	CTCF, RAD21,SMC3, YY1	GSP1,SRF	0	Strong
12p13.32	rs3217901	rs3217827	CCND2	…	intronic	H1-hESC	…	…	Col.SMus	RAD21,CTCF	…	0	Strong
12p13.32	rs3217901	rs3217901	CCND2	…	intronic	Th1,pHTE	…	pHTE, CD14	…	POL2	CDP, NF-kappaB, YY1	0	Moderate
12q13.13	rs7136702	rs12818741	DIP2B	DIP2B (7 tissues); ATF1 (9 tissues); CERS5 (6 tissues), LIMA1 (Esophagus Muscularis); LARP4 (fibroblasts)	intronic	4 cell lines	…	HMEC, NHEK, GM12878	Col.SMus	…	…	0	Moderate
12q13.13	rs7136702	rs3742062	DIP2B	DIP2B (5 tissues); ATF1 (8 tissues); CERS5 (5 tissues); LARP4 (Fibroblasts); METTL7A (Whole Blood)	intronic	Osteobl	…	Brain cell lines		CTCF	Mef2, SRF, TATA	0	Weak
12q13.13	rs11169552	rs11169552	ATF1	DIP2B (Whole Blood, Thyroid); CERS5 (Skin); METTL7A (Whole Blood)	intergenic	…	HepG2, K562	GM12878		POL2	GR,Pax-5	0.55	Weak
12q24.21	rs59336	rs484443	TBX3	…	intronic	8 cell lines	H1	HMEC, NHLF	R.Muc, R.SMus	P300,USF1	RREB-1, Rad21	0	Strong
12q24.21	rs59336	rs71807	TBX3	…	intergenic	HA-sp	HepG2, HUVEC	NHLF,HSMM, HMEC,NHEK	Col.SMus, Col.Muc	BAF155,HAE2F1,CTCF	…	0	Strong
12q24.21	rs59336	rs11067228	TBX3	…	intergenic	…	HepG2	NHLF, HSMM	…	POL2, TCF4 (in HCT116), FOXA1, FOXA2, HEY1, POL2, SP1, TBP, KAP1, HDAC2	Sox_10, Sox_13	1	Moderate
12q24.21	rs59336	rs1427760	TBX3	…	intergenic	…	HepG2	NHEK, NHLF, HMEC	Col.Smus	CTCF, RAD21, SMC3	EWSR1-FLI1,Ets, PRDM1,PU.1	0	Moderate
12q24.21	rs59336	rs8853	TBX3	…	3'-UTR	5 cell lines	…	NHLF, HMEC	…	…	11 altered motifs	0	Weak
14q22.2	rs4444235	rs2071047	BMP4	BMP4 (Cerebellum)	intronic	9 cell lines	H1, Huvec, HepG2	NHLF, HSMM, GM12878	Col.Muc, Col.SMus, R.Muc, R.Smus	TCF4 (in HCT116)	BCL,HNF4,RXRA	1	Strong
14q22.2	rs4444235	rs10130587	BMP4	BMP4 (Cerebellum)	intronic	GM19240,T-47D	HepG2, H1, Huvec	NHLF, HSMM, GM12878	Col.Muc, Col.SMus, R.Muc, R.Smus	GATA3	EGR-1, SP1,STAT,ZNF219, Sfp281	0	Strong
14q22.2	rs4444235	rs35107139	BMP4	BMP4 (Cerebellum)	intronic	GM19240,T-47D	H1, Huvec, HepG2	NHLF, HSMM, GM12878	Col.Muc, R.Muc, R.SMus	GATA3	12 altered motifs	0	Strong
14q22.2	rs4444235	rs12893484	BMP4	BMP4 (Cerebellum)	intergenic	5 cell lines	H1, Huvec, HepG2	…	…	TCF4 (in HCT116)	EBF	1	Moderate
14q22.2	rs4444235	rs17563	BMP4	BMP4 (Cerebellum)	coding-missense (benign)	5 cell lines	Huvec	NHLF	Col.Muc, Col.SMus, R.Muc, R.SMus	…	…	1	Moderate
15q13	rs4779584	rs2293582	GREM1	GREM1 (liver)	intronic	4 cell lines	H1, Huvec, HepG2	NHEK, HSMM, NHLF, HMEC, GM12878	Col.Muc, Col.SMus, R.Muc, R.SMus	POL2	…	0	Strong
15q13	rs4779584	rs2293581	GREM1	GREM1 (liver)	intronic	36 cell lines	H1, Huvec, HepG2, CACO2	NHEK, HSMM, NHLF, HMEC, GM12878	Col.Muc, Col.SMus, R.Muc, R.SMus	Suz12	…	0	Strong
15q13	rs4779584	rs1406389	GREM1	GREM1 (liver)	intergenic	12 cell lines	Huvec, HepG2, H1	NHEK, HSMM, NHLF, GM12878	Col.Muc, R.Muc, R.Smus	SUZ12	Irf, SIX5	0	Strong
15q13	rs4779584	rs58658771	GREM1	GREM1 (liver)	intergenic	7 cell lines	HepG2	…	…	6 bound proteins	15 altered motifs	0	Weak
15q13	rs4779584	rs8034965	GREM1	GREM1 (liver)	intronic	8 cell lines	H1, Huvec, HepG2	NHEK, HSMM, NHLF	Col.Muc, Col.SMus, R.Muc, R.SMus	…	RXRA,YY1	1	Weak
15q13	rs4779584	rs9806137	GREM1	GREM1 (liver)	intronic	8 cell lines	H1, Huvec, HepG2	5 cell types	Col.SMus, R.Smus	…	VDR	0	Weak
16q22.1	rs9929218	rs9929218	CDH1	CDH1 (Nerve, Spleen); ZFP90 (Muscle, Testis, Whole Blood)	intronic	10 cell lines	H1, HepG2	NHEK, HSMM, HMEC	…	HEY1	…	0	Moderate
16q22.1	rs9929218	rs4783685	CDH1	CDH1 (Nerve); ZFP90 (Muscle, Testis, Whole Blood)	intronic	…	…	NHEK, HSMM, HMEC, GM12878	…	YY1	HDAC2	0	Weak
16q22.1	rs9929218	rs4783686	CDH1	CDH1 (Nerve, Spleen); ZFP90 (Muscle, Testis, Whole Blood)	intronic		…	4 cell lines	…	YY1, CTCF	…	0	Weak
18q21	rs4939827	rs11874392	SMAD7	…	intronic	4 cell lines	HepG2, Huvec, K562	GM12878	Col.Muc, R.Muc, R.SMus	11 bound proteins	…	1	Strong
18q21	rs4939827	rs4939567	SMAD7	…	intronic	Medullo	HepG2, K562, H1, Huvec	GM12878, HMEC, NHLF	Col.Muc, Col.SMus, R.Muc, R.Smus	MAFK	RREB-1, VDR_2	1	Strong
18q21	rs4939827	rs34007497	SMAD7	KIAA0427 (Brain)	intronic	22 cell lines	Huvec, K562	NHEK, GM12878, HMEC, NHLF	Col.Muc, Col.SMus, R.Muc, R.Smus	CTCF,STAT1	Myc, Myf_1, NFSF, ZNF263	0	Strong
18q21	rs4939827	rs8085824	SMAD7	…	intronic	4 cell lines	K562, Huvec	5 cell lines	Col.Muc, Col.SMus, R.Muc, R.SMus	…	5 altered motifs	1	Weak
19q13.1	rs10411210	rs10411210	RHPN2	…	intronic	48 cell lines (HCT116)	H1, HepG2	NHEK	Col.Muc, R.Muc	17 bound proteins	Mef2, STAT	1	Strong
20p12.3	rs961253	rs966817	BMP2	…	intergenic	18 cell lines	…	HMEC	…	CJUN	Evi-1,FAC1,GLI	1	Strong
20p12.3	rs961253	rs189583	BMP2	…	intergenic	6 cell lines	…	HMEC	…	CJUN	…	1	Moderate
20p12.3	rs961253	rs966816	BMP2	…	intergenic	16 cell lines	…	HMEC	…	CJUN	…	1	Moderate
20p12.3	rs4813802	rs4813802	BMP2	…	intergenic	10 cell lines	Huvec, HepG2	NHEK, HMEC	R.Muc	6 bound proteins	…	1	Strong
20p12.3	rs4813802	rs6085661	BMP2	…	intergenic	19 cell lines	Huvec	…	R.Muc	7 bound proteins	3 altered motifs	1	Strong
20q13.33	rs4925386	rs1741634	LAMA5	LAMA5 (Esophageal mucosa, Fibroblasts, Liver); CABLES2 (Aorta, Colon Sigmoid, Esophageal Muscularis, Heart, Nerve, Skin); RP11-157P1.5 (Heart, Liver, Muscle)	intronic	7 cell lines	…	NHEK, HMEC	Col.Muc, R.Muc	GR	EWSR1-FLI1	0	Strong
20q13.33	rs4925386	rs3810550	LAMA5	LAMA5 (Whole blood); CABLES2 (Aorta, Colon Sigmoid, Esophageal Muscularis, Heart, Nerve, Skin, Whole Blood); RP11-157P1.5 (Heart, Liver, Muscle); ADRM (Whole Blood); OSBPL2 (Whole Blood)	intronic	…	…	GM12878	R.Muc	POL2	AP-1,Myf	0	Moderate
20q13.33	rs4925386	rs4925386	LAMA5	LAMA5 (Esophageal mucosa, Fibroblasts, Whole Blood); CABLES2 (Aorta, Colon Sigmoid, Esophageal Muscularis, Heart, Nerve, Skin, Whole Blood); RP11-157P1.5 (Heart, Liver, Muscle); OSBPL2 (Whole Blood)	intronic	4 cell lines	…	…	…	CTCF	…	0	Weak
20q13.33	rs4925386	rs624313	LAMA5	LAMA5 (Esophageal mucosa, Fibroblasts, Liver, Whole Blood); CABLES2 (Aorta, Colon Sigmoid, Esophageal Muscularis, Heart, Nerve, Skin, Whole Blood); RP11-157P1.5 (Fibroblasts, Liver, Muscle); OSBPL2 (Whole Blood)	coding- synonymous	Adult_CD4_Th0	…	HMEC, NHEK	R.SMusc	…	TFIIA	1	Weak
20q13.33	rs4925386	rs1760073	LAMA5	LAMA5 (Esophageal mucosa, Fibroblasts, Liver); CABLES2 (Aorta, Colon Sigmoid, Esophageal Muscularis, Heart, Nerve, Skin); RP11-157P1.5 (Heart, Liver, Muscle)	intronic	Chorion,HPDE6-E6E7,pHTE	…	NHEK, HMEC	Col.Muc, R.Muc	…	…	0	Weak
(a) Based on HaploReg data using proximity of each variant to a gene as well as the orientation (3’ or 5’) relative to the nearest end of the gene.
(b) Based on HaploReg data using GRASP to query eQTL databases.
(c) Based on data from DNAseI hypersensitivity assays.
(d) ENCODE ChIP-seq assay.
(e) Based on data from ChIP-seq assays in the Roadmap Epigenomics Project in the following normal (non-cancerous) tissues:
(1) Col.Muc, colon; (2) R.Muc, rectal mucosa; (3) Col.SMus, colon smooth muscle; (4) R.SMus, rectal smooth muscle.
(f) Position weight matrix score between SNP alleles confers a change in log-odds (LOD) score > 5.
(g) Based on PhastCons scores: 1=strong evidence of conserved element; 0=no evidence of conserved element.
